# Supplementary material for: An inhibitor of programmed death ligand 1 enhances natural killer cell-mediated immunity against malignant melanoma cells
Source: PLoS One. 2021 Apr 1;16(4):e0248870. doi: 10.1371/journal.pone.0248870 (PMC8016313; doi:10.1371/journal.pone.0248870)
Supplement: S1 Fig — (XLSX) [file pone.0248870.s001.xlsx]

## Sheet: A375P PD-L1
<FACS 정량 보정>			control	sample#1	sample#2	sample#3	sample#4
			isotype	control	8Gy	16Gy
Exp#1	isotype	control		8Gy		16Gy
Nomalize	값	값	1차	값	1차	값	1차	값	1차
PD-L1	127.09	127.09	1	137.86	1.08474	175.59	1.38162		0
			#DIV/0!		#DIV/0!		#DIV/0!		#DIV/0!
			#DIV/0!		#DIV/0!		#DIV/0!		#DIV/0!
			#DIV/0!		#DIV/0!		#DIV/0!		#DIV/0!
			#DIV/0!		#DIV/0!		#DIV/0!		#DIV/0!
Exp#2	isotype	control		8Gy		16Gy
Nomalize	값	값	1차	값	1차	값	1차	값	1차
PD-L1	123.05	123.05	1	137.25	1.1154	165.23	1.34279		0
			#DIV/0!		#DIV/0!		#DIV/0!		#DIV/0!
			#DIV/0!		#DIV/0!		#DIV/0!		#DIV/0!
			#DIV/0!		#DIV/0!		#DIV/0!		#DIV/0!
			#DIV/0!		#DIV/0!		#DIV/0!		#DIV/0!
Exp#3	isotype	control		8Gy		16Gy		0
Nomalize	값	값	1차	값	1차	값	1차	값	1차
PD-L1	126.54	126.54	1	133.24	1.05295	180.13	1.4235		0
			#DIV/0!		#DIV/0!		#DIV/0!		#DIV/0!
			#DIV/0!		#DIV/0!		#DIV/0!		#DIV/0!
			#DIV/0!		#DIV/0!		#DIV/0!		#DIV/0!
			#DIV/0!		#DIV/0!		#DIV/0!		#DIV/0!
AVG	control	8Gy	16Gy	0
	1	1.08436	1.38264	0
	#DIV/0!	#DIV/0!	#DIV/0!	#DIV/0!
	#DIV/0!	#DIV/0!	#DIV/0!	#DIV/0!
	#DIV/0!	#DIV/0!	#DIV/0!	#DIV/0!
	#DIV/0!	#DIV/0!	#DIV/0!	#DIV/0!
SE	control	8Gy	16Gy	0
PD-L1	0	0.0180295	0.023306	0
	#DIV/0!	#DIV/0!	#DIV/0!	#DIV/0!
	#DIV/0!	#DIV/0!	#DIV/0!	#DIV/0!
	#DIV/0!	#DIV/0!	#DIV/0!	#DIV/0!
	#DIV/0!	#DIV/0!	#DIV/0!	#DIV/0!

## Sheet: A375P PD-L2
<FACS 정량 보정>			control	sample#1	sample#2	sample#3	sample#4
			isotype	control	8Gy	16Gy
Exp#1	isotype	control		8Gy		16Gy
Nomalize	값	값	1차	값	1차	값	1차	값	1차
PD-L2	15.74	15.74	1	23.11	1.46823	28.85	1.83291		0
			#DIV/0!		#DIV/0!		#DIV/0!		#DIV/0!
			#DIV/0!		#DIV/0!		#DIV/0!		#DIV/0!
			#DIV/0!		#DIV/0!		#DIV/0!		#DIV/0!
			#DIV/0!		#DIV/0!		#DIV/0!		#DIV/0!
Exp#2	isotype	control		8Gy		16Gy
Nomalize	값	값	1차	값	1차	값	1차	값	1차
PD-L2	14.43	14.43	1	20.26	1.40402	24.31	1.68468		0
			#DIV/0!		#DIV/0!		#DIV/0!		#DIV/0!
			#DIV/0!		#DIV/0!		#DIV/0!		#DIV/0!
			#DIV/0!		#DIV/0!		#DIV/0!		#DIV/0!
			#DIV/0!		#DIV/0!		#DIV/0!		#DIV/0!
Exp#3	isotype	control		8Gy		16Gy		0
Nomalize	값	값	1차	값	1차	값	1차	값	1차
PD-L2	18.21	18.21	1	29.1	1.59802	32.43	1.78089		0
			#DIV/0!		#DIV/0!		#DIV/0!		#DIV/0!
			#DIV/0!		#DIV/0!		#DIV/0!		#DIV/0!
			#DIV/0!		#DIV/0!		#DIV/0!		#DIV/0!
			#DIV/0!		#DIV/0!		#DIV/0!		#DIV/0!
AVG	control	8Gy	16Gy	0
	1	1.49009	1.76616	0
	#DIV/0!	#DIV/0!	#DIV/0!	#DIV/0!
	#DIV/0!	#DIV/0!	#DIV/0!	#DIV/0!
	#DIV/0!	#DIV/0!	#DIV/0!	#DIV/0!
	#DIV/0!	#DIV/0!	#DIV/0!	#DIV/0!
SE	control	8Gy	16Gy	0
PD-L2	0	0.0570605	0.043418	0
	#DIV/0!	#DIV/0!	#DIV/0!	#DIV/0!
	#DIV/0!	#DIV/0!	#DIV/0!	#DIV/0!
	#DIV/0!	#DIV/0!	#DIV/0!	#DIV/0!
	#DIV/0!	#DIV/0!	#DIV/0!	#DIV/0!

## Sheet: SK-MEL28 PD-L1
<FACS 정량 보정>			control	sample#1	sample#2	sample#3	sample#4
			isotype	control	8Gy	16Gy
Exp#1	isotype	control		8Gy		16Gy
Nomalize	값	값	1차	값	1차	값	1차	값	1차
PD-L1	15.85	15.85	1	18.22	1.14953	23.52	1.48391		0
			#DIV/0!		#DIV/0!		#DIV/0!		#DIV/0!
			#DIV/0!		#DIV/0!		#DIV/0!		#DIV/0!
			#DIV/0!		#DIV/0!		#DIV/0!		#DIV/0!
			#DIV/0!		#DIV/0!		#DIV/0!		#DIV/0!
Exp#2	isotype	control		8Gy		16Gy
Nomalize	값	값	1차	값	1차	값	1차	값	1차
PD-L1	14.43	14.43	1	15.42	1.06861	19.11	1.32432		0
			#DIV/0!		#DIV/0!		#DIV/0!		#DIV/0!
			#DIV/0!		#DIV/0!		#DIV/0!		#DIV/0!
			#DIV/0!		#DIV/0!		#DIV/0!		#DIV/0!
			#DIV/0!		#DIV/0!		#DIV/0!		#DIV/0!
Exp#3	isotype	control		8Gy		16Gy		0
Nomalize	값	값	1차	값	1차	값	1차	값	1차
PD-L1	17.26	17.26	1	21.43	1.2416	28.04	1.62457		0
			#DIV/0!		#DIV/0!		#DIV/0!		#DIV/0!
			#DIV/0!		#DIV/0!		#DIV/0!		#DIV/0!
			#DIV/0!		#DIV/0!		#DIV/0!		#DIV/0!
			#DIV/0!		#DIV/0!		#DIV/0!		#DIV/0!
AVG	control	8Gy	16Gy	0
	1	1.15324	1.4776	0
	#DIV/0!	#DIV/0!	#DIV/0!	#DIV/0!
	#DIV/0!	#DIV/0!	#DIV/0!	#DIV/0!
	#DIV/0!	#DIV/0!	#DIV/0!	#DIV/0!
	#DIV/0!	#DIV/0!	#DIV/0!	#DIV/0!
SE	control	8Gy	16Gy	0
PD-L1	0	0.0499731	0.0867296	0
	#DIV/0!	#DIV/0!	#DIV/0!	#DIV/0!
	#DIV/0!	#DIV/0!	#DIV/0!	#DIV/0!
	#DIV/0!	#DIV/0!	#DIV/0!	#DIV/0!
	#DIV/0!	#DIV/0!	#DIV/0!	#DIV/0!

## Sheet: SK-MEL28 PD-L2
<FACS 정량 보정>			control	sample#1	sample#2	sample#3	sample#4
			isotype	control	8Gy	16Gy
Exp#1	isotype	control		8Gy		16Gy
Nomalize	값	값	1차	값	1차	값	1차	값	1차
PD-L2	12.59	12.59	1	13.13	1.04289	15.53	1.23352		0
			#DIV/0!		#DIV/0!		#DIV/0!		#DIV/0!
			#DIV/0!		#DIV/0!		#DIV/0!		#DIV/0!
			#DIV/0!		#DIV/0!		#DIV/0!		#DIV/0!
			#DIV/0!		#DIV/0!		#DIV/0!		#DIV/0!
Exp#2	isotype	control		8Gy		16Gy
Nomalize	값	값	1차	값	1차	값	1차	값	1차
PD-L2	14.43	14.43	1	16.15	1.1192	18.84	1.30561		0
			#DIV/0!		#DIV/0!		#DIV/0!		#DIV/0!
			#DIV/0!		#DIV/0!		#DIV/0!		#DIV/0!
			#DIV/0!		#DIV/0!		#DIV/0!		#DIV/0!
			#DIV/0!		#DIV/0!		#DIV/0!		#DIV/0!
Exp#3	isotype	control		8Gy		16Gy		0
Nomalize	값	값	1차	값	1차	값	1차	값	1차
PD-L2	11.26	11.26	1	12.15	1.07904	13.12	1.16519		0
			#DIV/0!		#DIV/0!		#DIV/0!		#DIV/0!
			#DIV/0!		#DIV/0!		#DIV/0!		#DIV/0!
			#DIV/0!		#DIV/0!		#DIV/0!		#DIV/0!
			#DIV/0!		#DIV/0!		#DIV/0!		#DIV/0!
AVG	control	8Gy	16Gy	0
	1	1.08038	1.23477	0
	#DIV/0!	#DIV/0!	#DIV/0!	#DIV/0!
	#DIV/0!	#DIV/0!	#DIV/0!	#DIV/0!
	#DIV/0!	#DIV/0!	#DIV/0!	#DIV/0!
	#DIV/0!	#DIV/0!	#DIV/0!	#DIV/0!
SE	control	8Gy	16Gy	0
PD-L2	0	0.0220375	0.0405426	0
	#DIV/0!	#DIV/0!	#DIV/0!	#DIV/0!
	#DIV/0!	#DIV/0!	#DIV/0!	#DIV/0!
	#DIV/0!	#DIV/0!	#DIV/0!	#DIV/0!
	#DIV/0!	#DIV/0!	#DIV/0!	#DIV/0!
