# Supplementary material for: An inhibitor of programmed death ligand 1 enhances natural killer cell-mediated immunity against malignant melanoma cells
Source: PLoS One. 2021 Apr 1;16(4):e0248870. doi: 10.1371/journal.pone.0248870 (PMC8016313; doi:10.1371/journal.pone.0248870)
Supplement: S2 Fig — (XLSX) [file pone.0248870.s002.xlsx]

## Sheet: A375P
A375P
	Name	MFI			MFI	Ratio	Ratio	Mean	Ratio	SE
					substraction	to UT	to UT	MFI	to UT
	Control	first	second	third		FOLD	substraction		FOLD
1	Iso	12.87	12.79	12.03
2	ULBP3	26.62	23.13	36.74	13.75			28.83		4.0813
3	ULBP2	83.41	73.64	93.62	70.54			83.5567		5.7682
4	ULBP1	14.83	13.39	12.99	1.96			13.7367		0.558729
5	Iso	12.55	12.22	12.94
6	MICB	20.11	17.75	47.43	7.56			28.43		9.5244
7	MICA	33.2	30.61	37.38	20.65			33.73		1.97222
	RT 8Gy
1	Iso	12.87	12.79	12.03
2	ULBP3	38.55	35.37	39.98	25.68	1.52918	1.86764	37.9667	1.31692	1.36238
3	ULBP2	110.84	92.97	119.53	97.97	1.26249	1.38886	107.78	1.2899	7.81838
4	ULBP1	62.79	76.55	42.9	49.92	5.71695	25.4694	60.7467	4.42223	8.4589
5	Iso	12.55	12.22	12.94
6	MICB	48.94	47.38	43.37	36.39	2.6693	4.81349	46.5633	1.63782	1.65896
7	MICA	43.04	44.7	54.04	30.49	1.46031	1.47651	47.26	1.40113	3.4237

## Sheet: SKMEL28
SK-MEL-28
	Name	MFI			MFI	Ratio	Ratio	Mean	Ratio	SE
					substraction	to UT	to UT	MFI	to UT
	Control	first	second	third		FOLD	substraction		FOLD
1	Iso	10.43	10.06	15.32
2	ULBP3	23.62	20.67	27.31	13.19			23.8667		1.92077
3	ULBP2	23.41	24.07	43.46	12.98			30.3133		6.57609
4	ULBP1	16.83	18.96	23.43	6.4			19.74		1.94476
5	Iso	11.03	11.58	16.24
6	MICB	40.11	36.44	50.16	29.08			42.2367		4.10088
7	MICA	43.2	42.77	53.29	32.17			46.42		3.43724
	RT 8Gy
1	Iso	10.43	10.06	15.32
2	ULBP3	29.19	26.93	38.46	18.76	1.30285	1.42229	31.5267	1.32095	3.52752
3	ULBP2	50.48	54.74	80.97	40.05	2.2742	3.08552	62.0633	2.04739	9.53299
4	ULBP1	31.72	32.5	50.4	21.29	1.71414	3.32656	38.2067	1.93549	6.10082
5	Iso	11.03	11.58	16.24
6	MICB	48.77	47.42	68.23	37.74	1.30132	1.2978	54.8067	1.29761	6.72297
7	MICA	43.84	44.49	63.49	32.81	1.04022	1.01989	50.6067	1.09019	6.4444
