# Supplementary material for: An inhibitor of programmed death ligand 1 enhances natural killer cell-mediated immunity against malignant melanoma cells
Source: PLoS One. 2021 Apr 1;16(4):e0248870. doi: 10.1371/journal.pone.0248870 (PMC8016313; doi:10.1371/journal.pone.0248870)
Supplement: S3 Fig — (XLSX) [file pone.0248870.s003.xlsx]

## Sheet: K562-NK92 PD-1
<FACS 정량 보정>			control	sample#1	sample#2	sample#3	sample#4
K562			isotype	2:1	5:1	10:1
Exp#1	isotype	2:1		5:1		10:1
Nomalize	값	값	1차	값	1차	값	1차	값	1차
PD-1		1685.09	1685.09	1020.89	1020.89	700.37	700.37		#DIV/0!
			#DIV/0!		#DIV/0!		#DIV/0!		#DIV/0!
			#DIV/0!		#DIV/0!		#DIV/0!		#DIV/0!
			#DIV/0!		#DIV/0!		#DIV/0!		#DIV/0!
			#DIV/0!		#DIV/0!		#DIV/0!		#DIV/0!
Exp#2	isotype	2:1		5:1		10:1
Nomalize	값	값	1차	값	1차	값	1차	값	1차
PD-1		1580.34	1580.34	910.54	910.54	613.84	613.84		#DIV/0!
			#DIV/0!		#DIV/0!		#DIV/0!		#DIV/0!
			#DIV/0!		#DIV/0!		#DIV/0!		#DIV/0!
			#DIV/0!		#DIV/0!		#DIV/0!		#DIV/0!
			#DIV/0!		#DIV/0!		#DIV/0!		#DIV/0!
Exp#3	isotype	2:1		5:1		10:1		0
Nomalize	값	값	1차	값	1차	값	1차	값	1차
PD-1		1786.49	1786.49	1150.34	1150.34	840.49	840.49		#DIV/0!
			#DIV/0!		#DIV/0!		#DIV/0!		#DIV/0!
			#DIV/0!		#DIV/0!		#DIV/0!		#DIV/0!
			#DIV/0!		#DIV/0!		#DIV/0!		#DIV/0!
			#DIV/0!		#DIV/0!		#DIV/0!		#DIV/0!
AVG	2:1	5:1	10:1	0
PD-1	1683.97	1027.26	718.233	#DIV/0!
	#DIV/0!	#DIV/0!	#DIV/0!	#DIV/0!
	#DIV/0!	#DIV/0!	#DIV/0!	#DIV/0!
	#DIV/0!	#DIV/0!	#DIV/0!	#DIV/0!
	#DIV/0!	#DIV/0!	#DIV/0!	#DIV/0!
SE	2:1	5:1	10:1	0
PD-1	59.513	69.2975	66.035	#DIV/0!
	#DIV/0!	#DIV/0!	#DIV/0!	#DIV/0!
	#DIV/0!	#DIV/0!	#DIV/0!	#DIV/0!
	#DIV/0!	#DIV/0!	#DIV/0!	#DIV/0!
	#DIV/0!	#DIV/0!	#DIV/0!	#DIV/0!

## Sheet: A375P-NK92 PD-1
<FACS 정량 보정>			control	sample#1	sample#2	sample#3	sample#4
A375P			isotype	2:1	5:1	10:1
Exp#1	isotype	2:1		5:1		10:1
Nomalize	값	값	1차	값	1차	값	1차	값	1차
PD-1		62.7	62.7	34.8	34.8	19.4	19.4		#DIV/0!
			#DIV/0!		#DIV/0!		#DIV/0!		#DIV/0!
			#DIV/0!		#DIV/0!		#DIV/0!		#DIV/0!
			#DIV/0!		#DIV/0!		#DIV/0!		#DIV/0!
			#DIV/0!		#DIV/0!		#DIV/0!		#DIV/0!
Exp#2	isotype	2:1		5:1		10:1
Nomalize	값	값	1차	값	1차	값	1차	값	1차
PD-1		81.2	81.2	64.1	64.1	50.3	50.3		#DIV/0!
			#DIV/0!		#DIV/0!		#DIV/0!		#DIV/0!
			#DIV/0!		#DIV/0!		#DIV/0!		#DIV/0!
			#DIV/0!		#DIV/0!		#DIV/0!		#DIV/0!
			#DIV/0!		#DIV/0!		#DIV/0!		#DIV/0!
Exp#3	isotype	2:1		5:1		10:1		0
Nomalize	값	값	1차	값	1차	값	1차	값	1차
PD-1		64.8	64.8	38.7	38.7	22.4	22.4		#DIV/0!
			#DIV/0!		#DIV/0!		#DIV/0!		#DIV/0!
			#DIV/0!		#DIV/0!		#DIV/0!		#DIV/0!
			#DIV/0!		#DIV/0!		#DIV/0!		#DIV/0!
			#DIV/0!		#DIV/0!		#DIV/0!		#DIV/0!
AVG	2:1	5:1	10:1	0
PD-1	69.5667	45.8667	30.7	#DIV/0!
	#DIV/0!	#DIV/0!	#DIV/0!	#DIV/0!
	#DIV/0!	#DIV/0!	#DIV/0!	#DIV/0!
	#DIV/0!	#DIV/0!	#DIV/0!	#DIV/0!
	#DIV/0!	#DIV/0!	#DIV/0!	#DIV/0!
SE	2:1	5:1	10:1	0
PD-1	5.84817	9.18592	9.83819	#DIV/0!
	#DIV/0!	#DIV/0!	#DIV/0!	#DIV/0!
	#DIV/0!	#DIV/0!	#DIV/0!	#DIV/0!
	#DIV/0!	#DIV/0!	#DIV/0!	#DIV/0!
	#DIV/0!	#DIV/0!	#DIV/0!	#DIV/0!

## Sheet: SKMEL28-NK92 PD-1
<FACS 정량 보정>			control	sample#1	sample#2	sample#3	sample#4
SKMEL28			isotype	2:1	5:1	10:1
Exp#1	isotype	2:1		5:1		10:1
Nomalize	값	값	1차	값	1차	값	1차	값	1차
PD-1		74.6	74.6	47.7	47.7	39.2	39.2		#DIV/0!
			#DIV/0!		#DIV/0!		#DIV/0!		#DIV/0!
			#DIV/0!		#DIV/0!		#DIV/0!		#DIV/0!
			#DIV/0!		#DIV/0!		#DIV/0!		#DIV/0!
			#DIV/0!		#DIV/0!		#DIV/0!		#DIV/0!
Exp#2	isotype	2:1		5:1		10:1
Nomalize	값	값	1차	값	1차	값	1차	값	1차
PD-1		69	69	30.4	30.4	20.3	20.3		#DIV/0!
			#DIV/0!		#DIV/0!		#DIV/0!		#DIV/0!
			#DIV/0!		#DIV/0!		#DIV/0!		#DIV/0!
			#DIV/0!		#DIV/0!		#DIV/0!		#DIV/0!
			#DIV/0!		#DIV/0!		#DIV/0!		#DIV/0!
Exp#3	isotype	2:1		5:1		10:1		0
Nomalize	값	값	1차	값	1차	값	1차	값	1차
PD-1		72.4	72.4	44.1	44.1	23.6	23.6		#DIV/0!
			#DIV/0!		#DIV/0!		#DIV/0!		#DIV/0!
			#DIV/0!		#DIV/0!		#DIV/0!		#DIV/0!
			#DIV/0!		#DIV/0!		#DIV/0!		#DIV/0!
			#DIV/0!		#DIV/0!		#DIV/0!		#DIV/0!
AVG	2:1	5:1	10:1	0
PD-1	72	40.7333	27.7	#DIV/0!
	#DIV/0!	#DIV/0!	#DIV/0!	#DIV/0!
	#DIV/0!	#DIV/0!	#DIV/0!	#DIV/0!
	#DIV/0!	#DIV/0!	#DIV/0!	#DIV/0!
	#DIV/0!	#DIV/0!	#DIV/0!	#DIV/0!
SE	2:1	5:1	10:1	0
PD-1	1.62891	5.27015	5.82838	#DIV/0!
	#DIV/0!	#DIV/0!	#DIV/0!	#DIV/0!
	#DIV/0!	#DIV/0!	#DIV/0!	#DIV/0!
	#DIV/0!	#DIV/0!	#DIV/0!	#DIV/0!
	#DIV/0!	#DIV/0!	#DIV/0!	#DIV/0!
