# Supplementary material for: An inhibitor of programmed death ligand 1 enhances natural killer cell-mediated immunity against malignant melanoma cells
Source: PLoS One. 2021 Apr 1;16(4):e0248870. doi: 10.1371/journal.pone.0248870 (PMC8016313; doi:10.1371/journal.pone.0248870)
Supplement: S4 Fig — (XLSX) [file pone.0248870.s004.xlsx]

## Sheet: S4A_Fig
A375P		I	II	III	AVE	SE		I	II	III	AVE	SE
	E:T ratio	1:1	1:1	1:1				5:1	5:1	5:1
	Control	17.1	7.38	8.13	10.87	3.12252		25.51	5.09	12.68	14.4267	5.95909
	PD-1 inhibitor	78.7	64.33	50.83	64.62	8.04668		89.26	69.63	73.61	77.5	5.9912
	Control siRNA	22.72	11.25	26.47	20.1467	4.57816		49.55	27.26	27.71	34.84	7.35615
	PD-L1 siRNA	66.53	47.21	52.89	55.5433	5.73282		93.12	46.59	57.13	65.6133	14.0859
SK-MEL-28		I	II	III	AVE	SE		I	II	III	AVE	SE
	E:T ratio	1:1	1:1	1:1				5:1	5:1	5:1
	Control	4.45	5.81	17.09	9.11667	4.00595		4.88	27.57	12.53	14.9933	6.66483
	PD-1 inhibitor	54.42	64.7	77.79	65.6367	6.76257		82.97	89.49	56.82	76.4267	9.98238
	Control siRNA	18.54	29.25	35.22	27.67	4.87948		50.26	35	23.67	36.31	7.70377
	PD-L1 siRNA	38.05	44.74	62.86	48.55	7.41105		78.33	65.7	50.61	64.88	8.01257

## Sheet: S4B_Fig
A375P		I	II	III	AVE	SE		I	II	III	AVE	SE
Primary NK	E:T ratio	1:1	1:1	1:1				5:1	5:1	5:1
	Control	2.71	1.19	7.11	3.67	1.77509		3.61	12.6	5.31	7.17333	2.75736
	PD-1 inhibitor	3.2	15.01	36.89	18.3667	9.86922		3.82	50.67	31.51	28.6667	13.5989
SK-MEL-28		I	II	III	AVE	SE		I	II	III	AVE	SE
Primary NK	E:T ratio	1:1	1:1	1:1				5:1	5:1	5:1
	Control	7.42	10.67	8.14	8.74333	0.9855		13.1	6.41	12.68	10.73	2.1634
	PD-1 inhibitor	3.11	13.8	30.83	15.9133	8.07154		24.94	17.44	33.61	25.33	4.67195
